# Supplementary material for: First Case Reports of Nontuberculous Mycobacterial (NTM) Lung Disease in Ecuador: Important Lessons to Learn
Source: Pathogens. 2023 Mar 23;12(4):507. doi: 10.3390/pathogens12040507 (PMC10142742; doi:10.3390/pathogens12040507)
Supplement: Supplementary file 1 [file pathogens-12-00507-s001.zip]

Archive with 1 entries (1 files):
- pathogens-2241618-supplementary.pdf
